# Supplementary material for: Suboptimal codon pairs trigger ribosome collisions and cellular quality control responses in tRNA modification mutants
Source: Nucleic Acids Res. 2025 Dec 23;53(22):gkaf1311. doi: 10.1093/nar/gkaf1311 (PMC12721868; doi:10.1093/nar/gkaf1311)
Supplement: gkaf1311_Supplemental_Files [file gkaf1311_supplemental_files.zip]

Archive with 2 entries (2 files):
- Wu_Eggers_Supp_Figures.pdf
- Wu_Eggers_Supp_Tables.xlsx
