# Supplementary material for: Suboptimal codon pairs trigger ribosome collisions and cellular quality control responses in tRNA modification mutants
Source: Nucleic Acids Res. 2025 Dec 23;53(22):gkaf1311. doi: 10.1093/nar/gkaf1311 (PMC12721868; doi:10.1093/nar/gkaf1311)
Supplement: gkaf1311_Supplemental_Files [file gkaf1311_supplemental_files.zip › Wu_Eggers_Supp_Tables.xlsx]

## Sheet: 1_Cryo-EM data statistics
Supplementary Table 1. Cryo-EM data collection statistics.
S. cerevisiae strain (#replicate)	Mixed*	Mixed*	WT#1	WT#2	ncs2Δelp6Δ#1	ncs2Δelp6Δ#2	Mixed*	Mixed*	Mixed*
80S state	PRE-NR	PRE-H1	PRE-H2	PRE-H2	PRE-H2	PRE-H2	POST1-NR	POST2-NR	SC
tRNA channel	P/P A/A	P/E A/A	P/E A/A*	P/E A/A*	P/E A/A*	P/E A/A*	E/E P/E	P/P	P/P eRF1 ABCE1
EMDB	19951	19949	19947	19948	19945	19946	19952	19950	19953
EMPIAR	Mixed*	Mixed*	12015	12016	12013	12014	Mixed*	Mixed*	Mixed*
Data collection and processing
Magnification	105'000 ×	105'000 ×	105'000 ×	105'000 ×	105'000 ×	105'000 ×	105'000 ×	105'000 ×	105'000 ×
Voltage (keV)	300	300	300	300	300	300	300	300	300
Electron exposure (e-/Å2)	40	40	40	40	40	40	40	40	40
Defocus range	-0.7 to -2.2	-0.7 to -2.2	-0.7 to -2.2	-0.7 to -2.2	-0.7 to -2.2	-0.7 to -2.2	-0.7 to -2.2	-0.7 to -2.2	-0.7 to -2.2
Pixel size (Å)	0.8456	0.8456	0.8456	0.8456	0.8456	0.8456	0.8456	0.8456	0.8456
Micrographs (no.)	36663	36663	8595	10009	9486	8583	36663	36663	36663
Symmetry imposed	C1	C1	C1	C1	C1	C1	C1	C1	C1
Initial particle images (no.)	3266906	3266906	858868	758909	976463	672666	3266906	3266906	3266906
Final particle images (no.)	9608	537120	376519	338070	555388	334703	27416	79679	4783
Map resolution (Å)	2.81	1.84	1.95	2.01	1.81	1.9	2.43	2.12	3
FSC threshold	0.143	0.143	0.143	0.143	0.143	0.143	0.143	0.143	0.143
Map resolution range (Å)	2.9 – 6.5	1.9 – 2.7	1.9 – 3.1	2.0 – 3.3	1.9 – 2.8	1.9 – 3.0	2.5 – 5.4	2.1 – 4.2	3.0 – 7.0
25th – 75th percentile
Guinier plot B-Factor	25.1	37.8	38.6	38.8	37.2	36.7	34.5	35.7	18.5
*Mixed datasets WT#1 + WT#2 + ncs2Δelp6Δ#1 + ncs2Δelp6Δ#2

## Sheet: 2_RQC targets and RRT
Supplementary Table 2. RQC-targets & RRTs.
		ncs2∆elp6∆ vs. wild type		ncs2∆elp6∆hel2∆ vs. ncs2∆elp6∆
Gene	RQC-target/RRT	Log2 fold change	Padj	Log2 fold change	Padj
YAL016W|TPD3	RQC-target	1.13623	1.28008e-14	-0.427897	0.000513043
YBL045C|COR1	RQC-target	0.534169	5.97739e-05	-0.657244	4.52103e-09
YBL037W|APL3	RQC-target	0.508628	0.0359784	-0.539645	0.0246556
YBL022C|PIM1	RQC-target	0.47947	0.00183797	-0.305236	0.0417746
YBR016W|YBR016W	RQC-target	0.761849	0.000232003	-0.509879	0.0115254
YBR039W|ATP3	RQC-target	0.340962	0.0457928	-0.691013	9.92133e-06
YBR080C|SEC18	RQC-target	0.733851	6.10717e-09	-0.362232	0.0078809
YBR130C|SHE3	RQC-target	0.986888	0.000179735	-0.502997	0.0397438
YBR156C|SLI15	RQC-target	0.969372	0.00447745	-0.903956	0.0082289
YBR289W|SNF5	RQC-target	1.02513	5.02406e-10	-0.977371	9.31944e-09
YCR009C|RVS161	RQC-target	0.719088	6.62952e-06	-0.520621	0.00200116
YCR024C-A|PMP1	RQC-target	1.3508	4.62121e-09	-1.06947	3.27158e-20
YCR097W|HMRA1	RQC-target	1.71492	1.27347e-05	-1.63568	8.12173e-06
YDR267C|CIA1	RQC-target	1.72418	6.67281e-10	-0.970382	0.000752757
YDR337W|MRPS28	RQC-target	2.65075	2.99784e-22	-1.60521	9.03332e-11
YDR427W|RPN9	RQC-target	0.844164	0.00141624	-0.491204	0.00266379
YDR447C|RPS17B	RQC-target	0.435809	0.0137834	-0.428391	6.80086e-05
YDR462W|MRPL28	RQC-target	1.02857	3.98209e-05	-0.684909	0.0204358
YDR469W|SDC1	RQC-target	0.726978	0.0341731	-0.695629	0.045731
YDR477W|SNF1	RQC-target	0.588807	0.00106088	-0.930879	2.25152e-07
YDR513W|GRX2	RQC-target	1.57029	1.36179e-15	-0.714699	0.000115105
YDR533C|HSP31	RQC-target	0.69391	0.0104013	-0.572724	0.0447692
YDR534C|FIT1	RQC-target	3.48283	7.24082e-07	-3.43631	0.00147472
YDL160C|DHH1	RQC-target	0.345222	0.00461371	-0.400896	0.00135434
YDL147W|RPN5	RQC-target	0.754109	1.90293e-06	-0.397658	0.00978084
YDL074C|BRE1	RQC-target	1.23501	2.95478e-07	-0.60385	0.0133035
YDL070W|BDF2	RQC-target	0.469423	0.0444855	-0.547489	0.00440442
YDL043C|PRP11	RQC-target	1.75018	2.99754e-11	-0.677882	0.0104438
YDL004W|ATP16	RQC-target	0.725342	4.23588e-05	-0.812711	1.70045e-05
YDL002C|NHP10	RQC-target	1.47679	8.83843e-10	-0.595823	0.012383
YDR023W|SES1	RQC-target	0.463488	0.00157598	-0.597175	9.85206e-11
YDR099W|BMH2	RQC-target	0.615092	3.20126e-07	-0.449679	1.04318e-05
YDR122W|KIN1	RQC-target	0.793251	1.19511e-05	-0.68193	0.000922515
YDR228C|PCF11	RQC-target	1.2226	5.88607e-05	-0.779531	0.0113226
YIL130W|ASG1	RQC-target	1.08037	6.73423e-06	-0.778829	0.00551319
YIL051C|MMF1	RQC-target	0.999841	3.78221e-21	-0.250673	0.0468187
YIL148W|RPL40A	RQC-target	0.773758	9.03986e-16	-0.421767	7.21021e-05
YEL024W|RIP1	RQC-target	0.513554	0.0145682	-0.597894	0.00463774
YEL017C-A|PMP2	RQC-target	1.4069	4.62121e-09	-1.27405	2.05515e-12
YER048C|CAJ1	RQC-target	0.84007	1.09261e-05	-0.787275	2.7122e-06
YER079W|YER079W	RQC-target	3.30762	2.89091e-43	-1.62885	6.55693e-14
YER114C|BOI2	RQC-target	0.439993	0.00356553	-0.528983	0.00051038
YER122C|GLO3	RQC-target	0.33113	0.0400694	-0.440894	0.000515097
YER124C|DSE1	RQC-target	0.847798	6.79722e-05	-0.684706	4.63246e-06
YFR003C|YPI1	RQC-target	2.50019	1.50131e-29	-1.57055	2.29588e-13
YGL101W|YGL101W	RQC-target	1.34647	2.49099e-07	-0.609685	0.0178521
YGL075C|MPS2	RQC-target	1.67071	1.85208e-05	-1.1252	0.00742749
YGL066W|SGF73	RQC-target	0.504845	0.037633	-0.510895	0.0315501
YGL049C|TIF4632	RQC-target	0.489807	0.0125369	-0.580384	0.004756
YGL244W|RTF1	RQC-target	0.55071	0.00172301	-0.447686	0.0131357
YGL044C|RNA15	RQC-target	1.29253	1.94206e-09	-0.764014	0.000488112
YGL009C|LEU1	RQC-target	0.603132	3.65047e-08	-0.328671	0.00562863
YGR082W|TOM20	RQC-target	0.436002	0.0156453	-0.430206	0.0387658
YGL228W|SHE10	RQC-target	1.23679	2.01415e-06	-0.798935	0.000580901
YGR130C|YGR130C	RQC-target	0.624123	0.0134669	-0.870849	1.82669e-05
YGR163W|GTR2	RQC-target	1.13081	0.000672154	-0.840237	0.00956831
YGR167W|CLC1	RQC-target	0.583849	0.000601685	-0.468178	0.00613548
YGR218W|CRM1	RQC-target	0.438683	0.0027799	-0.44765	0.00291188
YHR001W|OSH7	RQC-target	0.55054	0.00507767	-0.371253	0.0373758
YHR039C-A|VMA10	RQC-target	0.761523	0.000339001	-0.493221	0.0239957
YHR052W|CIC1	RQC-target	1.31972	5.84459e-14	-0.766383	8.51178e-05
YHR081W|LRP1	RQC-target	1.74574	9.44644e-05	-0.925567	0.036646
YHL034C|SBP1	RQC-target	0.57182	0.000396598	-0.425301	0.00338593
YHR127W|YHR127W	RQC-target	1.09629	2.32817e-06	-0.905265	0.000222238
YHR141C|RPL42B	RQC-target	0.91774	2.14578e-08	-0.560427	7.06776e-09
YHL047C|ARN2	RQC-target	2.13655	1.85167e-08	-2.2391	4.29059e-05
YJL168C|SET2	RQC-target	0.894805	9.28487e-05	-0.560402	0.0168219
YJL123C|MTC1	RQC-target	0.804579	7.04765e-05	-0.378181	0.0325163
YJR010C-A|SPC1	RQC-target	1.27055	3.40217e-06	-0.600228	0.0298929
YJR091C|JSN1	RQC-target	1.38458	4.22824e-13	-0.383342	0.0386249
YJR094W-A|RPL43B	RQC-target	0.395566	0.0138786	-0.410485	0.00335783
YJL190C|RPS22A	RQC-target	0.463237	0.00254051	-0.337574	0.00128283
YKL179C|COY1	RQC-target	1.07507	1.57827e-05	-0.509456	0.0425148
YKL099C|UTP11	RQC-target	1.10286	4.92935e-06	-0.591731	0.00771425
YKL214C|YRA2	RQC-target	0.541356	0.020066	-0.50375	0.0497603
YKL054C|DEF1	RQC-target	0.578858	0.0171325	-0.317499	0.0433535
YKL006C-A|SFT1	RQC-target	0.703523	0.0212279	-0.932384	0.00760851
YKL005C|BYE1	RQC-target	1.45729	1.4291e-07	-0.885765	0.00120415
YKR011C|YKR011C	RQC-target	1.35759	4.31075e-10	-0.911168	1.08183e-08
YKL204W|EAP1	RQC-target	0.64365	0.00602911	-0.422278	0.0163011
YKR094C|RPL40B	RQC-target	0.724559	4.00141e-09	-0.737045	1.38477e-09
YKR097W|PCK1	RQC-target	1.97543	0.00976614	-4.36956	1.57075e-09
YLR008C|PAM18	RQC-target	1.24223	1.94608e-08	-0.668116	0.00121029
YLR009W|RLP24	RQC-target	0.470214	0.0087581	-0.660459	0.00200036
YLR022C|SDO1	RQC-target	0.772234	0.000377091	-0.747461	0.00025776
YLR097C|HRT3	RQC-target	0.848157	0.0276377	-0.904489	0.0295211
YLR107W|REX3	RQC-target	1.3535	0.00643754	-1.08152	0.0155589
YLR197W|NOP56	RQC-target	1.05736	5.63115e-18	-0.429407	1.57133e-06
YLL028W|TPO1	RQC-target	0.708892	0.00264263	-0.864174	0.00187605
YLR407W|YLR407W	RQC-target	1.07133	4.58369e-05	-1.65376	3.63189e-06
YLR423C|ATG17	RQC-target	0.968069	0.00280572	-1.16005	0.00644355
YMR011W|HXT2	RQC-target	0.523109	0.0360464	-0.338505	0.0264947
YMR031C|EIS1	RQC-target	0.886663	1.62143e-06	-0.724284	3.38645e-05
YMR061W|RNA14	RQC-target	1.12807	2.45704e-05	-0.989307	4.33748e-05
YMR072W|ABF2	RQC-target	1.02372	3.44726e-12	-0.93523	4.35515e-12
YMR086W|SEG1	RQC-target	2.11663	8.8645e-23	-0.933452	1.31065e-05
YMR153W|NUP53	RQC-target	0.578464	0.00378555	-0.611007	0.00291188
YMR173W|DDR48	RQC-target	1.63911	2.08365e-07	-1.03334	0.00452485
YMR188C|MRPS17	RQC-target	1.38954	2.09007e-08	-0.749989	0.00574065
YMR193W|MRPL24	RQC-target	0.468617	0.0260779	-0.571337	0.0226143
YMR251W-A|HOR7	RQC-target	0.945512	1.09261e-05	-1.19927	8.33714e-14
YMR286W|MRPL33	RQC-target	1.32098	0.00102068	-0.931581	0.0109809
YMR308C|PSE1	RQC-target	0.577027	0.00121462	-0.431106	0.0178521
YNL258C|DSL1	RQC-target	1.03641	4.88924e-05	-0.532096	0.0375251
YNL252C|MRPL17	RQC-target	0.966535	0.00312925	-0.937744	0.00762045
YNL229C|URE2	RQC-target	1.39574	1.42477e-09	-0.462512	0.0279156
YNL177C|MRPL22	RQC-target	0.973945	4.83444e-05	-0.644582	0.0314479
YNL162W|RPL42A	RQC-target	0.9573	4.92319e-07	-0.386201	0.00303034
YNL133C|FYV6	RQC-target	1.31136	0.0128389	-1.94474	0.00240374
YNL064C|YDJ1	RQC-target	0.936251	8.57004e-20	-0.269951	0.00583407
YNL016W|PUB1	RQC-target	0.494357	0.000798374	-0.334628	0.0187631
YNL302C|RPS19B	RQC-target	0.435037	0.00557722	-0.435951	4.29059e-05
YNR006W|VPS27	RQC-target	0.377656	0.0499155	-0.456447	0.0237655
YNR024W|MPP6	RQC-target	2.50496	2.37738e-23	-0.666288	0.00297831
YOR382W|FIT2	RQC-target	1.47707	2.09405e-07	-1.41529	1.3413e-08
YOR383C|FIT3	RQC-target	1.64731	3.84923e-13	-1.28912	9.81232e-07
YOL088C|MPD2	RQC-target	0.967175	0.00397124	-0.776542	0.0149537
YOL041C|NOP12	RQC-target	0.858779	8.91455e-07	-0.386111	0.0280022
YOR046C|DBP5	RQC-target	0.611957	7.88864e-06	-0.299297	0.0397438
YOR111W|YOR111W	RQC-target	0.59841	0.0280996	-1.58279	2.24553e-07
YOR136W|IDH2	RQC-target	0.691319	6.29825e-08	-0.33565	0.0132703
YOR193W|PEX27	RQC-target	1.68747	0.00537384	-1.62629	0.0148469
YOR210W|RPB10	RQC-target	0.853099	0.000408742	-0.627965	0.00324984
YOR211C|MGM1	RQC-target	0.459471	0.0398973	-0.904342	4.76547e-05
YOR215C|AIM41	RQC-target	1.22243	2.62332e-05	-1.44438	4.25153e-05
YOR232W|MGE1	RQC-target	0.733365	2.62332e-05	-0.759616	2.23784e-07
YOR239W|ABP140	RQC-target	0.600574	0.00116793	-0.391833	0.0379155
YOL127W|RPL25	RQC-target	0.656576	3.52323e-07	-0.260441	0.0151828
YOL121C|RPS19A	RQC-target	0.575177	1.86672e-06	-0.478767	0.000150403
YPL127C|HHO1	RQC-target	0.533352	0.0172711	-0.367936	0.0425275
YPL078C|ATP4	RQC-target	0.558571	0.00305203	-0.447617	0.0249576
YPR020W|ATP20	RQC-target	0.754752	0.00446453	-1.01316	0.000158256
YPR049C|ATG11	RQC-target	0.586233	0.0432941	-0.930518	0.000928931
YPR088C|SRP54	RQC-target	0.703053	8.12734e-07	-0.457591	0.000359425
YPR115W|RGC1	RQC-target	0.649949	0.0382753	-0.725867	0.045731
YPR119W|CLB2	RQC-target	0.582215	0.0038029	-0.889334	6.43434e-05
YPR173C|VPS4	RQC-target	0.774347	0.000350899	-0.882743	0.000112214
YAL023C|PMT2	RRT	-0.403324	0.0157553	0.541335	0.00205382
YAL020C|ATS1	RRT	-1.05331	0.0107977	0.824285	0.0389131
YAL012W|CYS3	RRT	-1.06319	2.49099e-07	0.498165	0.0107927
YAL042W|ERV46	RRT	-0.981024	0.000116461	0.941396	2.20835e-05
YAL038W|CDC19	RRT	-0.822385	8.18328e-09	1.12359	2.01622e-18
YBL033C|RIB1	RRT	-1.45054	1.4291e-07	0.792353	0.00623343
YBR011C|IPP1	RRT	-0.65887	9.73551e-10	0.288328	0.0047674
YBR034C|HMT1	RRT	-0.801803	0.000228125	0.746534	0.00313176
YBR078W|ECM33	RRT	-0.506045	3.95536e-06	0.966158	3.76554e-17
YBR092C|PHO3	RRT	-0.991237	2.37129e-07	0.452912	0.0193434
YBR162C|TOS1	RRT	-0.780556	8.32462e-07	0.925417	1.55685e-08
YBL087C|RPL23A	RRT	-0.540451	9.29486e-05	0.465447	2.2273e-05
YBR196C|PGI1	RRT	-0.364457	0.00236739	0.432853	4.05673e-06
YBR234C|ARC40	RRT	-0.895353	0.000235517	0.448739	0.0249576
YBR249C|ARO4	RRT	-0.473917	2.84435e-05	0.383421	0.00359712
YCL009C|ILV6	RRT	-0.585892	0.0457537	0.798716	1.80601e-06
YCL008C|STP22	RRT	-1.157	0.00217737	0.877421	0.0162847
YCR031C|RPS14A	RRT	-1.03685	8.94737e-12	0.503536	8.91933e-07
YCR060W|TAH1	RRT	-1.04294	0.00219052	0.703071	0.0317715
YCR061W|YCR061W	RRT	-0.625794	0.0332519	0.767845	0.00645921
YCR072C|RSA4	RRT	-0.945503	5.97662e-07	0.436471	0.0473673
YCL057W|PRD1	RRT	-0.382095	0.0111932	0.638901	3.81489e-06
YCL017C|NFS1	RRT	-0.537626	0.00253437	0.847264	5.84107e-07
YDR353W|TRR1	RRT	-0.662945	2.45704e-05	0.713077	1.53629e-08
YDR384C|ATO3	RRT	-0.638615	0.00408075	1.04458	3.22826e-06
YDR385W|EFT2	RRT	-0.638424	3.09516e-05	0.411896	0.00215263
YDR394W|RPT3	RRT	-0.756298	2.21249e-07	0.421098	0.000931088
YDL185W|VMA1	RRT	-0.51858	2.67802e-07	0.318926	0.000376259
YDR408C|ADE8	RRT	-0.864783	0.00121769	0.771437	0.0134813
YDR411C|DFM1	RRT	-0.957895	0.000504567	0.662249	0.0292396
YDL182W|LYS20	RRT	-0.727785	0.00185579	1.55194	1.40163e-17
YDR443C|SSN2	RRT	-0.749627	0.0341608	0.908708	0.0195458
YDR476C|YDR476C	RRT	-1.03016	0.0143532	0.939499	0.0346534
YDR487C|RIB3	RRT	-0.747976	3.52732e-06	0.591548	0.000599944
YDR492W|IZH1	RRT	-1.15727	7.69856e-05	1.01303	0.00104004
YDR517W|GRH1	RRT	-0.532206	0.0398032	0.602927	0.0104438
YDR524C-B|YDR524C-B	RRT	-0.914432	0.00476418	1.10978	3.29835e-08
YDL171C|GLT1	RRT	-0.472474	0.000217223	0.553468	1.72347e-05
YDL145C|COP1	RRT	-0.387104	0.00341955	0.722427	9.70693e-09
YDL140C|RPO21	RRT	-0.463628	0.000142835	0.340763	0.0159156
YDL227C|HO	RRT	-1.08782	3.81638e-05	0.651587	0.0389131
YDR050C|TPI1	RRT	-0.561474	2.89198e-05	0.433432	2.64724e-05
YDR077W|SED1	RRT	-1.16222	0.000500132	0.545202	0.0153949
YDR084C|TVP23	RRT	-0.778572	0.0181457	0.980457	0.0084994
YDL220C|CDC13	RRT	-1.37496	0.00463886	1.1612	0.02188
YDR144C|MKC7	RRT	-0.985999	0.00207063	0.938135	0.00574065
YDR156W|RPA14	RRT	-0.468226	0.0449503	0.682714	0.0070618
YDR158W|HOM2	RRT	-0.383735	0.0053288	0.560955	1.16512e-05
YDR188W|CCT6	RRT	-0.872328	0.00385899	0.697619	0.000381577
YDR234W|LYS4	RRT	-0.750209	8.70972e-05	1.06984	2.93999e-10
YIL123W|SIM1	RRT	-0.873445	1.14207e-05	0.776045	5.15723e-09
YIL053W|GPP1	RRT	-0.806268	6.95389e-09	1.01729	2.11627e-14
YIR012W|SQT1	RRT	-0.666877	0.00157785	0.774475	9.19302e-06
YIR034C|LYS1	RRT	-0.581727	0.000366291	0.550857	0.000171863
YIR036C|IRC24	RRT	-1.61832	3.50452e-05	1.79275	3.50069e-07
YIL154C|IMP2'	RRT	-1.11589	0.00107023	0.622015	0.0495303
YER049W|TPA1	RRT	-0.78153	0.00023162	0.36763	0.049343
YER072W|VTC1	RRT	-0.552162	0.0431286	0.533009	0.000711176
YER086W|ILV1	RRT	-0.609591	0.00363495	1.26817	4.61583e-10
YER102W|RPS8B	RRT	-1.76601	5.76858e-33	0.402993	0.00608288
YEL060C|PRB1	RRT	-0.590032	0.0070297	0.545168	0.0166447
YER130C|COM2	RRT	-1.25431	0.00320229	0.807117	0.0442096
YEL056W|HAT2	RRT	-1.30076	2.99563e-05	1.12143	0.000557644
YEL046C|GLY1	RRT	-0.752015	9.14628e-05	1.13779	6.08708e-17
YEL040W|UTR2	RRT	-0.591063	0.000255489	0.615222	0.0004717
YFR031C-A|RPL2A	RRT	-0.398585	0.00182982	0.654981	4.72827e-10
YFR051C|RET2	RRT	-1.16008	4.73585e-13	0.90683	5.7004e-07
YFL022C|FRS2	RRT	-0.558333	1.04502e-05	0.482799	0.000585186
YGR282C|BGL2	RRT	-0.704443	3.41845e-15	0.438017	3.38645e-05
YGL202W|ARO8	RRT	-0.690813	1.57251e-07	0.465906	0.000470542
YGL200C|EMP24	RRT	-0.418486	0.0123995	0.541386	0.00149625
YGL148W|ARO2	RRT	-0.72524	0.00209216	0.504116	0.00154174
YGL253W|HXK2	RRT	-0.990134	3.06133e-18	0.44251	9.48806e-05
YGL103W|RPL28	RRT	-0.615743	0.000122241	0.35306	0.000158256
YGL026C|TRP5	RRT	-0.6634	3.4415e-11	0.53447	2.65688e-10
YGL022W|STT3	RRT	-0.550348	0.0157592	0.640141	0.00273342
YGL021W|ALK1	RRT	-0.581807	0.02787	0.621711	0.0272119
YGR032W|GSC2	RRT	-0.618165	0.028505	0.922666	0.000662686
YGR061C|ADE6	RRT	-0.56844	7.06434e-06	0.623085	1.11524e-07
YGR124W|ASN2	RRT	-0.960471	6.46488e-12	0.97915	1.23115e-13
YGR180C|RNR4	RRT	-0.808681	2.9366e-07	0.634595	1.62539e-05
YGR192C|TDH3	RRT	-0.729958	2.33004e-09	0.372943	1.10424e-05
YGR197C|SNG1	RRT	-0.89802	0.0278238	1.21106	0.00061209
YGR200C|ELP2	RRT	-0.583938	0.0011409	0.522423	0.00358604
YGR203W|YCH1	RRT	-1.37688	0.000396598	1.10641	0.000108156
YGR204W|ADE3	RRT	-0.379644	0.0291145	0.50195	0.000293401
YGR210C|YGR210C	RRT	-0.636648	0.0214251	0.994984	0.000695835
YGR253C|PUP2	RRT	-0.435575	0.0108966	1.01649	5.95364e-11
YHR025W|THR1	RRT	-0.65698	0.00261206	1.02903	2.34154e-10
YHR041C|SRB2	RRT	-1.91569	1.61785e-05	2.12317	6.04875e-06
YHR072W|ERG7	RRT	-0.701202	0.00529907	0.575023	0.0367367
YHR074W|QNS1	RRT	-0.863877	4.57387e-06	0.431417	0.0349037
YHR105W|YPT35	RRT	-1.20772	0.00728753	1.58018	0.00205509
YHR162W|MPC2	RRT	-0.753543	0.00501302	0.497755	0.0429162
YHR174W|ENO2	RRT	-0.401272	0.04117	0.785757	1.80502e-11
YHR208W|BAT1	RRT	-0.724693	2.30089e-09	0.683748	2.66058e-06
YHL015W|RPS20	RRT	-1.42355	5.07779e-19	0.36323	0.0477409
YHL006C|SHU1	RRT	-1.79914	0.0104819	2.01129	0.0162384
YJL163C|YJL163C	RRT	-1.58906	9.91772e-05	1.10356	0.0215258
YJL158C|CIS3	RRT	-0.92072	3.00283e-06	0.972547	3.0671e-15
YJL082W|IML2	RRT	-1.147	0.00136026	0.709696	0.0465367
YJL069C|UTP18	RRT	-0.462849	0.0494876	1.08946	4.69684e-08
YJL014W|CCT3	RRT	-0.418002	0.00693536	0.391876	0.00931039
YJL008C|CCT8	RRT	-0.416267	0.0206716	0.608918	0.000153639
YJR002W|MPP10	RRT	-0.760597	0.00200248	0.852364	0.000405985
YJR009C|TDH2	RRT	-0.959031	1.27774e-11	0.671477	5.9907e-06
YJR024C|MDE1	RRT	-0.798405	0.0312737	0.76956	0.0458375
YJR077C|MIR1	RRT	-0.66129	0.00577694	0.588002	0.000336183
YJR105W|ADO1	RRT	-0.41833	0.0193797	0.935428	6.55693e-14
YJR109C|CPA2	RRT	-0.472352	0.00959792	0.946086	2.67401e-15
YKL152C|GPM1	RRT	-0.510436	5.45063e-06	0.448406	4.09221e-05
YKL145W|RPT1	RRT	-0.455037	0.00793072	0.286614	0.0431807
YKL104C|GFA1	RRT	-0.440199	0.0168811	0.797039	2.88749e-05
YKL096W-A|CWP2	RRT	-1.37786	7.99893e-06	0.735707	0.000609254
YKL056C|TMA19	RRT	-0.761812	1.11896e-10	0.993965	8.69973e-19
YKL211C|TRP3	RRT	-0.546834	0.00223758	0.511001	0.00355355
YKL033W-A|YKL033W-A	RRT	-1.33875	1.36323e-07	0.913339	0.00103982
YKL019W|RAM2	RRT	-1.16708	0.0146846	1.32402	0.00599613
YKL010C|UFD4	RRT	-0.521452	0.0172711	0.75633	0.00136076
YKR021W|ALY1	RRT	-1.36514	0.000561308	0.824225	0.0357811
YKR038C|KAE1	RRT	-0.975787	0.00271026	0.640932	0.0299977
YKR042W|UTH1	RRT	-0.378098	0.036214	1.08643	2.69239e-12
YKR043C|SHB17	RRT	-0.731801	0.00529907	0.762896	0.000514363
YLR028C|ADE16	RRT	-0.474073	0.00740575	0.427697	0.0132703
YLR044C|PDC1	RRT	-0.682627	1.94237e-11	0.618691	8.54899e-11
YLR048W|RPS0B	RRT	-0.296342	0.0107977	0.501598	4.52992e-06
YLR109W|AHP1	RRT	-0.436223	0.00786698	0.729791	7.2157e-16
YLR110C|CCW12	RRT	-1.16234	8.36015e-07	1.22779	5.4653e-09
YLR113W|HOG1	RRT	-0.501629	0.0171066	0.634747	0.000999321
YLR141W|RRN5	RRT	-1.21725	0.0277453	1.21624	0.0369812
YLR153C|ACS2	RRT	-0.335405	0.00523238	0.247694	0.0479775
YLR179C|YLR179C	RRT	-1.14983	2.68308e-12	1.00105	2.89016e-07
YLR180W|SAM1	RRT	-1.00446	5.36746e-14	0.353685	0.0121629
YLR186W|EMG1	RRT	-0.486205	0.0228111	0.699187	0.00190063
YLR194C|YLR194C	RRT	-0.537202	0.0462176	0.475491	0.038219
YLR195C|NMT1	RRT	-0.486718	0.00651497	0.536294	0.00128668
YLR196W|PWP1	RRT	-0.515213	0.00378629	0.361416	0.0420367
YLR208W|SEC13	RRT	-0.700086	1.2023e-05	0.665744	3.04672e-05
YLR247C|IRC20	RRT	-1.62613	2.60757e-07	0.664665	0.0425148
YLR293C|GSP1	RRT	-0.47789	0.000285675	0.299775	0.000731784
YLR300W|EXG1	RRT	-1.09614	1.319e-15	0.690722	3.29835e-08
YLR342W|FKS1	RRT	-0.316454	0.0206393	0.441776	3.38645e-05
YLR378C|SEC61	RRT	-0.555104	0.000398992	0.921814	4.8389e-07
YML074C|FPR3	RRT	-1.0615	6.78406e-08	1.22112	4.50425e-08
YML048W|GSF2	RRT	-0.723589	0.000812789	0.981326	7.99228e-06
YML126C|ERG13	RRT	-0.714949	2.88921e-09	0.3308	0.0137056
YML028W|TSA1	RRT	-0.487502	0.000272968	0.519409	3.1757e-05
YMR008C|PLB1	RRT	-0.853872	0.00383577	0.597467	0.0367367
YMR049C|ERB1	RRT	-0.422926	0.0080007	0.641531	1.01971e-05
YMR083W|ADH3	RRT	-0.473078	0.00107326	0.431856	0.00844814
YMR108W|ILV2	RRT	-0.26526	0.0360569	0.579673	1.73773e-08
YMR208W|ERG12	RRT	-0.603445	0.00963332	0.605773	0.0105237
YMR219W|ESC1	RRT	-0.727465	0.000390554	0.71289	0.000200342
YMR236W|TAF9	RRT	-0.761465	0.000160755	0.674792	0.000526474
YMR242C|RPL20A	RRT	-0.450165	0.000749541	0.331039	0.00856711
YMR296C|LCB1	RRT	-1.19566	9.81788e-07	0.65964	0.0143098
YMR297W|PRC1	RRT	-0.670923	0.00102663	0.711713	6.43434e-05
YMR318C|ADH6	RRT	-0.746456	5.50583e-07	0.365944	0.000281139
YNL241C|ZWF1	RRT	-0.906245	3.79616e-05	0.544407	0.00162012
YNL240C|NAR1	RRT	-0.967386	0.00266238	0.958409	0.00437137
YNL208W|YNL208W	RRT	-1.16603	1.84342e-05	0.792091	2.72142e-05
YNL178W|RPS3	RRT	-0.42784	0.00100916	0.351564	0.00162181
YNL163C|RIA1	RRT	-0.541292	0.0159877	0.616602	0.00818247
YNL104C|LEU4	RRT	-0.391221	0.00327188	0.303922	0.0424944
YNL066W|SUN4	RRT	-0.50527	0.00345121	0.745934	2.08333e-05
YNL305C|BXI1	RRT	-1.00744	0.000924626	0.566107	0.0309823
YNR046W|TRM112	RRT	-1.19307	6.06708e-06	0.988251	0.000119706
YOR362C|PRE10	RRT	-0.659907	9.47848e-09	0.53915	2.6456e-05
YOL110W|SHR5	RRT	-0.997978	0.0147407	1.21808	0.0179092
YOL086C|ADH1	RRT	-0.799603	5.22022e-07	0.435059	1.57351e-05
YOL059W|GPD2	RRT	-0.478078	0.0156102	1.04153	3.42027e-06
YOL058W|ARG1	RRT	-0.976395	4.33687e-05	0.99707	4.16794e-07
YOL038W|PRE6	RRT	-0.568616	0.0302489	0.606269	0.0057782
YOL026C|MIM1	RRT	-1.21526	0.000460024	1.24317	0.00240374
YOR039W|CKB2	RRT	-0.568115	0.00915364	0.569625	0.0151828
YOR051C|ETT1	RRT	-0.895873	0.000362115	1.03607	0.000206578
YOR099W|KTR1	RRT	-1.45094	5.91483e-18	0.450125	0.0442932
YOR130C|ORT1	RRT	-1.15541	0.0324795	2.01592	0.000928931
YOR151C|RPB2	RRT	-0.452625	0.0177989	0.375919	0.036646
YOR194C|TOA1	RRT	-1.04786	0.00446453	0.855289	0.0224949
YOR236W|DFR1	RRT	-0.922224	0.0231357	1.41677	0.00524289
YPL163C|SVS1	RRT	-0.989972	0.00301256	0.526045	0.0306801
YPL131W|RPL5	RRT	-0.331761	0.0199307	0.284141	0.0107957
YPL111W|CAR1	RRT	-0.452672	0.0376791	0.785989	2.54289e-05
YPL028W|ERG10	RRT	-0.396021	0.028968	0.964767	1.39669e-13
YPR074C|TKL1	RRT	-1.56036	5.92351e-59	1.19342	8.66121e-32
YPR178W|PRP4	RRT	-1.35199	1.5804e-06	1.18692	8.51178e-05
YPR183W|DPM1	RRT	-0.910881	3.86669e-05	0.595865	0.0022924

## Sheet: 3_Aggregation-prone proteins
Supplementary Table 3. Aggregation-prone proteins & non-aggregating proteins in ncs2∆elp6∆ yeastcompared to wild type (Nediakova & Leidel, Cell, 2015)
Aggregation-prone proteins	Fold change		Non-aggregating proteins	Fold change
OPY1	451.231		ERG24	0.499187
HIS3	342.991		SAC1	0.499122
VPS30	153.297		ATM1	0.495852
YGL117W	116.325		ENB1	0.493528
RPL21B	101.337		NOC2	0.485025
GCD1	64.3554		PPN1	0.484823
RPN3	57.652		NUP170	0.483785
RPS30B	57.5776		DID2	0.479741
RPS30A	57.5776		YNL011C	0.479457
PRP2	57.4207		RTN1	0.479406
RPN8	56.9515		ORC3	0.479394
EMW1	52.992		ALE1	0.473453
RPT4	51.0537		GRX2	0.472182
PAP1	50.3527		YNR048W	0.472077
NCS6	48.0525		SAM35	0.469748
SRO7	46.0686		MGM1	0.469585
ELP3	44.9901		RSM28	0.469318
RPT3	43.5962		GPI16	0.466832
IKI3	41.6995		BNA4	0.466077
VAC14	40.396		SUR4	0.465211
BUD32	39.5418		MGR3	0.463219
RBG2	38.4091		MET30	0.462961
RHB1	38.3633		KAP114	0.462541
RPS25A	37.7366		ERP2	0.461294
RPS25B	37.7366		DCW1	0.457922
FIG4	37.702		SIS1	0.455278
APL6	35.9446		NQM1	0.449425
HIS4	32.2117		MCX1	0.448358
ENT1	31.3427		YME2	0.445389
PRE2	31.1674		LSM1	0.43868
BCP1	30.7176		YER077C	0.435433
RPL3	30.6604		IFA38	0.434058
YOR093C	29.9901		FPR3	0.432509
DMA2	29.971		PGA1	0.429984
RPS11B	29.8201		PUF6	0.429125
RPS11A	29.8201		SSU1	0.429047
DMA1	29.8119		CHO2	0.428833
GFA1	29.2785		NCE102	0.428533
ALK2	28.4383		DNF2	0.427603
NAT5	28.418		RPL20B	0.426058
GSY2	27.8098		RPL20A	0.426058
LTE1	27.2417		PLP2	0.426028
BET4	26.6322		LEM3	0.425538
FAB1	26.4717		CBS2	0.423446
MDR1	25.5145		MDM38	0.422345
RPT5	24.9485		FMP45	0.42095
EFR3	24.6365		YET3	0.41972
RPS8B	24.3956		YDL157C	0.419417
RPS8A	24.3956		QDR2	0.416584
PRE6	23.7547		ERG5	0.416389
VPS53	23.6612		SEC72	0.412855
ARP3	23.6311		PET54	0.411498
RDS3	23.5426		HXT3	0.41025
SEC5	23.3883		NIC96	0.409581
PKH3	23.3852		NRT1	0.409243
YPL245W	22.834		CHL1	0.408606
ADR1	21.7064		YLR413W	0.408399
PUP3	21.6828		LRO1	0.406979
RKR1	21.4857		MDM10	0.406172
VPS5	21.2271		PHO8	0.404942
SLA2	20.9558		CCE1	0.404117
PKC1	20.8959		VAR1	0.403748
PGM1	20.8187		YNL211C	0.403668
MDN1	20.7906		HEM1	0.403406
RPT2	20.2755		ERJ5	0.403058
MEU1	20.1989		RIF1	0.39728
TMA20	20.008		NOP4	0.396318
ARC18	19.7479		CWH43	0.395412
MES1	19.3899		CSM1	0.390304
SLM2	19.0095		SRC1	0.390164
CYS3	18.9069		HMG1	0.389939
LCD1	18.8695		MNN5	0.389114
APD1	18.737		MRP51	0.388087
RIO2	18.4941		TY1B-ER1	0.383663
TRP5	18.4537		TY1B-ML2	0.383663
PRE10	18.3871		TY1B-PL	0.383663
REX3	18.3871		TY1B-LR2	0.383663
RPN13	18.2058		TY1B-PR3	0.383663
YVH1	18.1553		ZRC1	0.383498
YGL185C	18.001		CDD1	0.383181
APM3	17.979		RIT1	0.383068
PSK2	17.8661		SHE9	0.382204
SNX3	17.7811		RPL34A	0.380599
NMD3	17.3635		RPL34B	0.380599
INP53	17.3287		MNN11	0.380512
PHO85	17.2774		TIF6	0.380307
CYK3	17.0814		TIF35	0.377829
DPH6	16.9368		RPL1B	0.376883
GLO1	16.9093		RPL1A	0.376883
ASN2	16.8187		PDR12	0.376095
RGR1	16.4084		LIP2	0.373491
ARC1	16.3109		SPC3	0.36958
CCA1	16.2707		ASM4	0.369577
RPL19B	16.1647		NOP9	0.368851
RPL19A	16.1647		FEN2	0.368062
ARC35	16.116		ATP1	0.366493
RPL43B	16.0467		SFK1	0.366052
RPL43A	16.0467		SSS1	0.365843
PFK1	16.0233		DCD1	0.362014
MOB1	15.9449		FYV8	0.360596
RPL31B	15.7437		TCB2	0.359779
FUS3	15.3936		PEX10	0.354686
TAO3	15.3602		RKM5	0.353981
RPS4B	15.3292		SEC66	0.353381
RPS4A	15.3292		EMP24	0.353228
VPS17	15.2921		HOC1	0.351209
HOM2	15.1708		MRPS5	0.348412
PRE3	14.9607		ATF1	0.347771
HOM3	14.8416		ANP1	0.347086
RPN2	14.8129		CLD1	0.345879
EXO70	14.5637		OMS1	0.343907
RPN11	13.9766		MRM2	0.34304
TRM82	13.6832		SPC1	0.34066
YPK1	13.4465		YLR050C	0.340649
RPS10A	13.4146		YLR363W-A	0.340201
RPS10B	13.4146		AGP1	0.340039
APL3	13.3848		PNT1	0.337438
GIN4	13.2665		SAM50	0.335451
GID8	13.2653		PCS60	0.334518
SDA1	13.2521		YRA1	0.333312
RFC5	13.1221		MGR1	0.329557
YMR310C	13.1136		VAN1	0.328822
VAM6	13.079		MAE1	0.32842
YGR283C	13.0024		IDH1	0.32781
YPL034W	12.8446		MNN10	0.327308
SCL1	12.8191		RCF2	0.32634
NOC4	12.801		OST6	0.323692
DYN1	12.7286		GAS1	0.32349
RPS7A	12.5706		SUR7	0.323243
HMS2	12.4911		SCT1	0.323197
RPS7B	12.3779		WRS1	0.322824
SDS24	12.3666		SNG1	0.322372
RPS16B	12.0786		YOR1	0.322231
RPS16A	12.0786		NSP1	0.321634
ARO4	11.9454		VTC4	0.32133
RPL28	11.8802		NUP57	0.317915
HRR25	11.7599		PTH2	0.317291
RPS1A	11.7027		COQ4	0.313358
GUS1	11.6078		SPT4	0.313009
NAT1	11.554		CBP3	0.309162
SUI1	11.4629		YDR333C	0.308427
UBP6	11.4492		CDC12	0.306369
CPA2	11.4152		FCY2	0.305312
RPN1	11.3566		SEC62	0.302831
RPS6B	11.3341		STE6	0.30259
RPS6A	11.3341		ATP4	0.302532
IPI1	11.1398		RHO1	0.301621
ORT1	10.8404		ARN1	0.300681
RPT1	10.82		SPT16	0.300064
FAL1	10.6244		SKI3	0.298918
RPL24A	10.5829		HLJ1	0.298866
SEC3	10.58		SIR2	0.29886
UBA4	10.529		AEP3	0.298799
DRS1	10.3544		DSS1	0.297636
PKH1	10.273		MNN9	0.297225
YPR084W	10.2631		RSM24	0.29635
RPS3	10.2497		YLR326W	0.295866
AIF1	10.1787		SCP160	0.295628
SEC26	10.1408		MPS3	0.292512
ELG1	10.1236		TNA1	0.292397
SGD1	10.0818		CEG1	0.290154
IRA1	9.95068		AIM9	0.289538
DNM1	9.93138		MIP1	0.289345
PPZ1	9.91776		ACT1	0.288676
NPA3	9.91136		BAT1	0.288664
STT4	9.80128		RTT109	0.288474
RSP5	9.79754		YKL077W	0.285094
RPT6	9.6184		MRPS17	0.283587
DBF20	9.5308		RPL30	0.28285
RPS23B	9.41036		ISD11	0.280902
RPS23A	9.41036		MRPS9	0.280303
YHR127W	9.4062		BBP1	0.280184
RPL10	9.39258		COY1	0.279769
GTR1	9.35344		PMA1	0.279331
GLY1	9.34872		PMA2	0.279331
RPS1B	9.31693		RPL13A	0.278103
CAP1	9.30456		RPL13B	0.278103
YPK3	9.2862		RSM23	0.276668
PEP3	9.23182		HEM14	0.275721
MON2	9.22202		FET4	0.274638
TSC11	9.20382		FPR4	0.273972
EBS1	9.18607		MRPS18	0.273878
CYS4	9.14985		AEP2	0.271469
RPL35B	9.14837		BUB2	0.271235
RPL35A	9.14837		ENA5	0.268162
VPS54	9.14477		ENA2	0.268162
RPL9A	9.09108		ENA1	0.268162
YIM1	9.03072		CBP6	0.267072
UTP6	9.01521		GNP1	0.265696
ILS1	9.01269		VID22	0.265033
MCK1	8.98853		RPL25	0.264682
SEC6	8.94261		TPK1	0.264561
UTP10	8.89841		FZO1	0.264306
YPT6	8.87522		MRPL23	0.264221
RPL21A	8.85723		MRPL22	0.264106
PEP5	8.83046		VMA5	0.261429
EDC3	8.82999		COX5B	0.260934
CCT3	8.81068		ERV29	0.25891
TUB3	8.80874		FUI1	0.258694
SRP54	8.80618		GEA1	0.255642
ASN1	8.80528		GAS3	0.25386
TGS1	8.69185		MRM1	0.247137
ELP4	8.67396		MRPL9	0.246894
RPS26A	8.63504		AAT1	0.244413
RPS26B	8.63504		RPM2	0.241792
TOR2	8.63023		CYT1	0.240678
CMK1	8.58749		PET112	0.239948
LEU1	8.58592		EGD2	0.239887
FLP1	8.58378		NOP12	0.239265
RNR1	8.58203		CBF5	0.237891
TAH18	8.54853		YEL020C	0.236538
POL3	8.54014		ECI1	0.236524
CUL3	8.52964		MRP2	0.236401
PNO1	8.51298		OST3	0.234983
UBP10	8.49685		MSR1	0.233759
RRP3	8.49135		SAM37	0.233026
MAK11	8.42238		VMA1	0.232935
SEC27	8.36561		MTR3	0.230118
RET3	8.21981		FMP10	0.227705
YLR225C	8.18459		CMD1	0.226117
IMP4	8.18066		RPL14A	0.224848
BUL2	8.07279		MTF1	0.224829
RPL17A	8.06369		NOP58	0.224181
URA7	8.05992		MRPL8	0.223366
NEW1	8.05415		GNT1	0.220153
GRS1	7.9152		ATP2	0.219869
SAP30	7.90528		CDC73	0.219085
ECM29	7.87318		POM33	0.21789
CCT4	7.77399		MRP1	0.215407
RPS9B	7.67147		STE4	0.215269
ECM32	7.66816		MSC6	0.214179
BUD23	7.66357		NUP49	0.21335
BUD20	7.61786		NFS1	0.212971
SAT4	7.60553		MRPL7	0.212454
YNL022C	7.57641		NRD1	0.212149
TUB1	7.54735		KGD1	0.212026
YAP1802	7.50404		YMC2	0.211708
SEC15	7.47893		FMT1	0.208318
RPS17B	7.47159		DLT1	0.205983
RPS17A	7.47159		HTZ1	0.201319
YLR422W	7.42191		HCR1	0.200945
VPS13	7.40403		NAT2	0.199423
PTC4	7.36862		RPP0	0.197871
EFM1	7.34776		YPL077C	0.196596
AIM32	7.34046		RSM25	0.194842
VPS52	7.33388		RPO41	0.194364
TMA19	7.33007		CDC31	0.194189
TEL1	7.2951		SWP1	0.193696
TRS31	7.20591		MOS2	0.192142
ASK10	7.09512		CYC1	0.19198
MTC5	7.08413		OCH1	0.185526
IPI3	7.06808		YET1	0.183037
SRV2	7.06171		MRP13	0.18225
RFC4	7.0512		FCJ1	0.182129
COP1	7.04699		SUB1	0.182041
RPS24B	7.0099		TOM40	0.18162
RPS24A	7.0099		SPC29	0.181072
FAA1	7.00923		LYP1	0.180185
SEC21	6.9895		IDH2	0.179996
PRI1	6.98621		MRPL17	0.179826
RGD2	6.96708		MDH2	0.178952
STE7	6.95052		MRPL35	0.178528
ADH6	6.94542		RPS12	0.177987
YOR385W	6.9326		MRP7	0.177581
OSH3	6.93246		HTA2	0.17559
SNX4	6.93061		HTA1	0.17559
PUP1	6.92027		MRPL20	0.174006
ARO1	6.88832		YPR114W	0.171972
VPS8	6.88375		SRP102	0.169297
SUI2	6.86258		SHS1	0.16843
NOP7	6.85115		MSY1	0.16723
NTH2	6.81841		IOC3	0.165518
TRP2	6.81261		IBA57	0.164746
SLM1	6.80571		MPS2	0.164699
IML2	6.80213		MDJ2	0.164545
RBG1	6.7904		HTB2	0.163428
MGS1	6.76573		HTB1	0.163428
RIO1	6.74783		LPD1	0.161569
YAP1801	6.73878		PDX1	0.159056
DIP2	6.72876		PAM16	0.15866
TRS130	6.70593		RSM18	0.157303
EHT1	6.69444		MRPS35	0.155974
SPB4	6.68917		SEC9	0.153335
HYM1	6.68673		SLM3	0.152997
HRQ1	6.63012		MOS1	0.152489
ETT1	6.62255		TOP2	0.151456
PCL6	6.5323		YLR290C	0.150875
MOB2	6.51885		YNL208W	0.150059
MET18	6.4907		ILV6	0.149999
ARP2	6.4897		AIM37	0.149743
CDC53	6.44466		KGD2	0.148665
PRE1	6.36935		MRPL3	0.147424
ESA1	6.36422		YKT6	0.146897
SUP35	6.36325		MSK1	0.146815
DOP1	6.3435		SHM1	0.143805
GUA1	6.32134		IMG1	0.143666
DBF2	6.31489		MSN1	0.143291
SEA4	6.29223		ATP5	0.142897
SEC8	6.29002		CTR1	0.141179
MSP1	6.28163		MRPL36	0.139804
SKT5	6.24749		MRPL10	0.139051
CDC60	6.18705		GPA1	0.138584
SAM2	6.18697		MRPS28	0.137727
RPL39	6.18686		PDB1	0.136389
REH1	6.17957		LAT1	0.135456
ZWF1	6.17442		BFR1	0.134791
PEX7	6.15113		MSS116	0.134233
CCT6	6.10194		OAR1	0.132309
OLA1	6.099		HEK2	0.131434
LSB5	6.09187		MIS1	0.129105
PAA1	6.08386		CYM1	0.127771
TRP3	6.07236		ATP25	0.12774
IPL1	6.0528		AIM5	0.124847
ARF2	6.02767		NAM9	0.124002
KAR4	5.96966		PAM17	0.123329
MYO2	5.96139		MSM1	0.122712
RAD50	5.95126		MHR1	0.122496
TPS1	5.94684		RPA49	0.121839
RRP8	5.9335		YML6	0.120271
FAA4	5.91796		ILV5	0.118834
SMD2	5.89158		EPS1	0.11849
RPS18B	5.86489		PDA1	0.116414
RPS18A	5.86489		MGM101	0.115508
ARD1	5.85887		RSM10	0.115335
TPK3	5.85787		PAD1	0.114182
SEC18	5.85458		HXT1	0.112982
FAU1	5.84185		CBP2	0.112097
YPK2	5.81822		RMD9	0.111274
YKL091C	5.80212		DLD2	0.106742
HST2	5.78809		SNU13	0.106681
URA2	5.78524		VTC3	0.104736
CDC7	5.78078		ADK2	0.104669
MSH3	5.76982		DIP5	0.103061
PSA1	5.72248		IMG2	0.102196
IML1	5.70991		IDP1	0.102055
RPL9B	5.69423		SEC20	0.10178
RPS14B	5.66553		HSP60	0.101068
ARP9	5.601		SRM1	0.0985295
ROM2	5.59444		AEP1	0.0977465
VPS16	5.57016		RPB8	0.0958649
YNL115C	5.56223		RSN1	0.0956391
SWH1	5.52641		MSD1	0.0944566
PRS3	5.51619		RRG9	0.0925601
RRB1	5.47588		MST1	0.0918508
RRM3	5.46798		AIM10	0.09159
YMR196W	5.44453		ACO1	0.0903685
KIC1	5.44231		POB3	0.0895666
PEX1	5.42232		ABF1	0.0894827
CIN1	5.39936		SSC1	0.0893594
RPL17B	5.38237		AIM13	0.08862
KIN3	5.37509		MRPL40	0.0859568
GCN1	5.34228		RSM7	0.0849376
ART5	5.33489		ALT1	0.0834888
TUB4	5.33293		LEU9	0.083099
CPD1	5.30903		LEU4	0.083099
IPP1	5.30735		AIM34	0.0828322
UBA2	5.3071		NHP6A	0.0788561
DHR2	5.2633		MRPL4	0.0774959
PYC1	5.23598		REB1	0.0748254
PYC2	5.23598		ADH3	0.0735196
RTT107	5.21352		RPB9	0.0715789
CFT1	5.16948		TAF14	0.0715283
RFC3	5.15836		FRE4	0.0701512
NOG2	5.15101		FMP41	0.069887
RPS20	5.1237		PET127	0.0687126
NOP14	5.08915		MRPL15	0.067031
SEC10	5.03697		TY2B-DR2	0.0666094
TMA108	5.03132		TY2B-OR2	0.0666094
RPL32	5.03113		TY2B-C	0.0666094
CCT8	4.96831		TY2B-OR1	0.0666094
NSA2	4.94329		TY2B-GR2	0.0666094
GCN20	4.93071		TY2B-F	0.0666094
UTP15	4.91575		TY2B-GR1	0.0666094
MKT1	4.87797		TY2B-LR1	0.0666094
RPS13	4.86718		TY2B-LR2	0.0666094
IRA2	4.85585		MRPL11	0.0575347
PRO1	4.85578		LYS12	0.0537946
TTI2	4.85452		MAS1	0.0519305
LYS20	4.84834		MRPL28	0.0518082
IMP2	4.84603		MRPS8	0.0504858
CDC14	4.84259		ABF2	0.0494058
TFB4	4.83457		MRP20	0.0487033
HAS1	4.82873		NCB2	0.0480853
SDS23	4.82862		MRPL51	0.0458629
AXL1	4.81901		RPA34	0.0446781
RAD26	4.80708		MRPL49	0.0436715
YGR125W	4.77816		NSR1	0.0426441
SUB2	4.74442		BUR6	0.0418447
CPR6	4.69336		CIR1	0.041705
OPI3	4.68565		ACH1	0.0375692
RGD1	4.67148		MRPL27	0.0341323
PRE8	4.65695		MDH1	0.0331045
STH1	4.65266		LSC1	0.0320403
MTC2	4.64945		COQ3	0.0305506
ARB1	4.63757		CBF1	0.0256282
ACS2	4.62962		ATP12	0.0240008
MAK3	4.6077		MMF1	0.0228666
DBP8	4.59322		MRH1	0.0226353
GLC7	4.56849		AIM43	0.0199244
CTF8	4.55495		MRPL1	0.0158428
GCD6	4.53308		PHO84	0.00123811
MAK16	4.52275
RPF1	4.48387
GLT1	4.48108
SMC1	4.47843
RAV1	4.45343
SAR1	4.435
EIS1	4.42606
TEM1	4.42444
MCR1	4.42107
TRS23	4.41314
LEU5	4.41273
BMS1	4.40888
PDS5	4.39073
CTR9	4.36328
PWP2	4.35605
SSK2	4.35509
FCF2	4.34623
SLA1	4.33592
HOS3	4.3324
RPL36B	4.30358
RFC1	4.24299
PGC1	4.23398
RCL1	4.21293
IRC5	4.21167
GCD2	4.1715
KAR3	4.15703
RPL26B	4.15268
TOM1	4.13015
SCH9	4.06114
KRE33	4.04498
ALK1	4.0375
PAN3	4.03187
VPS29	4.02854
YPP1	3.97745
NUG1	3.96957
TPS2	3.95358
CNS1	3.93005
RPS0B	3.91595
RPS0A	3.91595
TRM12	3.90431
SFB2	3.89096
APL5	3.84818
PRI2	3.83615
MET12	3.83224
GCD11	3.79269
YPL066W	3.77777
DIM1	3.77258
RVS167	3.75708
CDC28	3.75646
UTP20	3.74354
ENT5	3.73503
GDH1	3.73218
GDH3	3.73218
PFK26	3.72649
VPS41	3.69933
FRA1	3.67049
TRS120	3.65948
TRM732	3.65733
LYS1	3.62987
PNP1	3.6216
RPN5	3.62037
TIF1	3.61968
FUR1	3.61423
RPL26A	3.60506
SKY1	3.57437
ZTA1	3.56877
SCP1	3.56112
AIR1	3.5448
UBP15	3.52564
SSB1	3.52335
GCN5	3.50651
GLE1	3.49346
TEF4	3.49155
RFC2	3.46105
CDC6	3.45576
YAK1	3.44955
DBP3	3.43859
EXO84	3.41732
PRE5	3.40132
MSB3	3.37667
UTP4	3.36246
SSB2	3.35422
VPS33	3.33748
TDH3	3.31673
INP54	3.2883
TRA1	3.28796
RPS2	3.28423
CAB5	3.27015
RET2	3.23367
NAN1	3.22475
MAK5	3.21816
ENT2	3.21225
CDC39	3.20844
FRS1	3.18729
GCD7	3.17432
MTQ1	3.14067
SEH1	3.12678
URK1	3.12495
YMR210W	3.12192
PPQ1	3.11282
SUI3	3.10915
SRP68	3.10047
NOG1	3.09658
RPL31A	3.06088
RNR2	3.02692
BEM2	3.02509
YEF3	3.01357
TMA46	3.00728
YTM1	2.96602
GCN3	2.96574
BBC1	2.96552
FUN12	2.96486
SNU114	2.96439
LAA1	2.96229
CCR4	2.95973
MEC1	2.94451
RIX1	2.92253
CGI121	2.92082
RPS15	2.9101
ALA1	2.90835
TKL1	2.88235
VBA1	2.86973
RLI1	2.85763
NIP7	2.84825
SPF1	2.84702
ASC1	2.84603
TIM23	2.84089
FAS1	2.83816
MET17	2.837
SMC2	2.83347
MAG2	2.83249
FUN30	2.82163
LSP1	2.81521
YLL007C	2.81474
GGC1	2.79797
YTA7	2.79699
YHR020W	2.78917
GPM1	2.77145
ATG21	2.76161
UTP21	2.75502
ERB1	2.75189
GAD1	2.73311
RPD3	2.73221
RPL23B	2.72448
RPL23A	2.72448
YOR296W	2.70489
YKL033W-A	2.64159
CDC19	2.63632
TPS3	2.60974
TFC4	2.60781
ALD6	2.6057
SUP45	2.58866
EFT1	2.58384
SAC6	2.58226
HSC82	2.54581
SAM1	2.52025
NMD2	2.47985
UTP22	2.47832
LST8	2.47122
ODC2	2.45599
MYO5	2.45283
RPL5	2.4509
URE2	2.4454
YJU3	2.44361
PPZ2	2.43589
SST2	2.43086
ARF1	2.43046
YLR108C	2.40968
SNT2	2.39687
TRS85	2.38923
APL2	2.38693
YPR097W	2.36015
FET5	2.35687
SEC14	2.35599
VPS35	2.35405
MYO4	2.34352
ERG9	2.34168
ERG26	2.32061
CDC21	2.30489
DPL1	2.29292
HMF1	2.28442
RPL15A	2.2833
KTI12	2.2649
YPT7	2.24493
PAC11	2.23895
LCB3	2.20868
TRM44	2.20617
YRF1-8	2.20449
YRF1-5	2.20449
YRF1-1	2.20449
YIL177C	2.20449
YRF1-4	2.20449
YEL077C	2.20449
RPN9	2.20233
TAF2	2.19571
ERG3	2.1918
SPE3	2.18792
RPS22B	2.18612
RPS22A	2.18612
HSL7	2.18175
NAR1	2.18061
CKA1	2.17332
PFK2	2.12993
MVP1	2.12475
XDJ1	2.11486
ARC19	2.10586
SAL1	2.09358
CHK1	2.06364
FIS1	2.04525

## Sheet: 4_Yeast strains
Supplementary Table 4. Genotypes of yeast strains
Strain	Genotype	Source
wild type (ySLDN1-1)	MATa his3Δ1 leu2Δ0 ura3Δ0 met15Δ0	Thermo Scientific
hel2Δ (ySL.CE02.46)	MATa his3Δ1 leu2Δ0 ura3Δ0 hel2Δ::LEU2	This study
ncs2Δelp6Δ (YSL.KB04_DN125)	MATa his3Δ1 leu2Δ0 ura3Δ0 ncs2Δ::HIS3MX elp6Δ::URA3	Nedialkova & Leidel, 2015
ncs2Δelp6Δ (ySL.CE02.15)	MATa his3Δ1 leu2Δ0 ura3Δ0 ncs2Δ::HIS3MX elp6Δ::NAT	This study
ncs2Δelp6Δhel2Δ (YSL.KB04_DN191)	MATa his3Δ1 leu2Δ0 ura3Δ0 ncs2Δ::HIS3MX elp6Δ::URA3 hel2Δ::LEU2	This study
ncs2Δelp6Δhel2Δ (ySL.CE02.16)	MATa his3Δ1 leu2Δ0 ura3Δ0 ncs2Δ::HIS3MX elp6Δ::NAT hel2Δ::LEU2	This study
Hsp104-GFP (YSL.KB04_DN246)	MATa his3Δ1 leu2Δ0 ura3Δ0 met15Δ0 HSP104-GFP::LEU2	Nedialkova & Leidel, 2015
Hsp104-GFP hel2Δ (ySL.CE01.17)	MATa his3Δ1 leu2Δ0 ura3Δ0 met15Δ0 HSP104-GFP::HIS3MX hel2Δ::LEU2	This study
Hsp104-GFP ncs2Δelp6Δ (YSL.KB04_DN275)	MATa his3Δ1 leu2Δ0 ura3Δ0 met15Δ0 HSP104-GFP::LEU2 ncs2Δ::HIS3MX elp6Δ::URA3	Nedialkova & Leidel, 2015
Hsp104-GFP ncs2Δelp6Δhel2Δ (ySL.CE01.16)	MATa his3Δ1 leu2Δ0 ura3Δ0 met15Δ0 HSP104-GFP::HIS3MX ncs2Δ::NAT elp6Δ::URA3 hel2Δ::LEU2	This study
Hsf1-GFP (ySL_FM_01)	MATa his3Δ1 leu2Δ0 ura3Δ0 met15Δ0 HSF1-GFP::KanMX	This study
Hsf1-GFP hel2Δ (ySL_FM_03)	MATa his3Δ1 leu2Δ0 ura3Δ0 hel2Δ::LEU2 HSF1-GFP::KanMX	This study
Hsf1-GFP ncs2Δelp6Δ (ySL_FM_04)	MATa his3Δ1 leu2Δ0 ura3Δ0 ncs2Δ::HIS3MX elp6Δ::URA3 HSF1-GFP::KanMX	This study
Hsf1-GFP ncs2Δelp6Δhel2Δ (ySL_FM_05)	MATa his3Δ1 leu2Δ0 ura3Δ0 ncs2Δ::HIS3MX elp6Δ::URA3 hel2Δ::LEU2 HSF1-GFP::KanMX	This study

## Sheet: 5_Plasmids
Supplementary Table 5. Plasmids.
Plasmid	Description	Source
G_GCACAA_R	Constitutive expression of stalling reporter GFP-6x(GCA-CAA)-mKate2	This study
G_CGACAA_R	Constitutive expression of stalling reporter GFP-6x(CGA-CAA)-mKate2	This study
G_CGGCAA_R	Constitutive expression of stalling reporter GFP-6x(CGG-CAA)-mKate2	This study
